# Supplementary material for: Health-Promoting Properties of Processed Red Cabbage (Brassica oleracea var. capitata f. rubra): Effects of Drying Methods on Bio-Compound Retention
Source: Foods. 2024 Mar 8;13(6):830. doi: 10.3390/foods13060830 (PMC10969148; doi:10.3390/foods13060830)
Supplement: Supplementary file 1 [file foods-13-00830-s001.zip]

Archive with 1 entries (1 files):
- foods-2883096-SI.pdf
